# Supplementary material for: Expression of Nectin-4 in Variant Histologies of Bladder Cancer and Its Prognostic Value—Need for Biomarker Testing in High-Risk Patients?
Source: Cancers (Basel). 2022 Sep 11;14(18):4411. doi: 10.3390/cancers14184411 (PMC9497069; doi:10.3390/cancers14184411)
Supplement: Supplementary file 1 [file cancers-14-04411-s001.zip]

Archive with 1 entries (1 files):
- cancers-1862866-supplementary.pdf
